# Supplementary material for: Clinical Features of Patients with Home Isolation Sars-Cov-2 Infection: A Multicenter Retrospective Study in Southern Italy
Source: Life (Basel). 2021 Apr 16;11(4):347. doi: 10.3390/life11040347 (PMC8073533; doi:10.3390/life11040347)
Supplement: Supplementary file 1 [file life-11-00347-s001.zip]

Archive with 1 entries (1 files):
- life-1153209-SI.pdf
